# Supplementary material for: Pangenome-based association testing between a structural variant located upstream of the KIT gene and head depigmentation across a diverse panel of cattle breeds
Source: Genet Sel Evol. 2026 Feb 26;58:17. doi: 10.1186/s12711-026-01037-w (PMC12964817; doi:10.1186/s12711-026-01037-w)
Supplement: Supplementary file 1 — Supplementary material 1 List of assemblies used in the study. List of assembly’s names, with sequencing technology, head coat color phenotype and data accessibility of each sample. [file 12711_2026_1037_MOESM1_ESM.xlsx]

## Sheet: Feuil1
Sample / Acronym	Primary sequencing technology	Coat Colour Phenotype	Data accessibility
		(head)
Hereford / HER	CLR	white-headed	(Milia et al., 2024)
Abondance / 40740	CLR	white-headed	GCA_965153585
Abondance / 40743	CLR	white-headed	GCA_965153515
Abondance / 40744	CLR	white-headed	GCA_965153495
Abondance / 40745	CLR	white-headed	GCA_965153665
Abondance / 40752	CLR	white-headed	GCA_965153525
Aubrac / 40754	CLR	colored head	GCA_965153595
Aubrac / 40755	CLR	colored head	GCA_965153955
Aubrac / 40756	CLR	colored head	GCA_965153865
Aubrac / 40758	CLR	colored head	GCA_965153945
Aubrac / 40768	CLR	colored head	GCA_965153825
Aubrac / 41133	CLR	colored head	GCA_965153845
Aubrac / 41147	CLR	colored head	GCA_965153995
Blonde d'Aquitaine / 40783	CLR	colored head	GCA_965153915
Blonde d'Aquitaine / 40785	CLR	colored head	GCA_965153965
Blonde d'Aquitaine / 40790	CLR	colored head	GCA_965153975
Blonde d'Aquitaine / 40794	CLR	colored head	GCA_965153885
Brown Swiss / BSW	HiFi	colored head	(Milia et al., 2024)
Brune / 40977	CLR	colored head	GCA_965153765
Brune / 40978	CLR	colored head	GCA_965153715
Brune / 40979	CLR	colored head	GCA_965153835
Brune / 40980	CLR	colored head	GCA_965153935
Brune / 40981	CLR	colored head	GCA_965154005
Charolaise / 41063	CLR	colored head	GCA_965153755
Charolaise / 41091	CLR	colored head	GCA_965153895
Charolaise / 41163	CLR	colored head	GCA_965153785
Charolaise / 41183	CLR	colored head	GCA_965153745
Evolèner / EVO	HiFi	colored head	(Milia et al., 2024)
Highland / HIG	ONT	colored head	(Milia et al., 2024)
Holstein / 40542	CLR	colored head	GCA_965153655
Holstein / 40549	CLR	colored head	GCA_965153605
Holstein / 40551	CLR	colored head	GCA_965153535
Holstein / 40572	CLR	colored head	GCA_965153485
Holstein / 40686	CLR	colored head	GCA_965153705
Holstein / 40702	CLR	colored head	GCA_965153635
Holstein / 40703	CLR	colored head	GCA_965153475
Holstein / 40714	CLR	colored head	GCA_965153615
Holstein-Normande / HN	HiFi	colored head / white-headed	PRJEB68296
Limousine / 41232	CLR	colored head	GCA_965154065
Limousine / 41237	CLR	colored head	GCA_965154085
Montbéliarde / 40506	CLR	white-headed	GCA_965153645
Montbéliarde / 40509	CLR	white-headed	GCA_965153685
Montbéliarde / 40613	CLR	white-headed	GCA_965153695
Montbéliarde / 40639	CLR	white-headed	GCA_965153625
Montbéliarde / 40975	CLR	white-headed	GCA_965154035
Normande / 40513	CLR	white-headed	GCA_965153675
Normande / 40524	CLR	white-headed	GCA_965153565
Normande / 40528	CLR	white-headed	GCA_965153555
Normande / 40530	CLR	white-headed	GCA_965153545
Normande / 40585	CLR	white-headed	GCA_965153505
Normande / 40593	CLR	white-headed	GCA_965153575
Normande / 41045	CLR	white-headed	GCA_965153855
Original Braunvieh / OBV	HiFi	colored head	(Milia et al., 2024)
Parthenaise / 41053	CLR	colored head	GCA_965153805
Parthenaise / 41054	CLR	colored head	GCA_965153925
Parthenaise / 41055	CLR	colored head	GCA_965153795
Rätische Grauvieh / RVG	HiFi	colored head	(Milia et al., 2024)
Rouge Flamande / 41215	CLR	colored head	GCA_965154105
Rouge Flamande / 41216	CLR	colored head	GCA_965154095
Simmental / SIM_1	ONT	white-headed	(Milia et al., 2024)
Simmental / SIM_2	HiFi	white-headed	(Milia et al., 2024)
Simmental / SIM_3	HiFi	white-headed	(Milia et al., 2024)
Simmentale / 40987	CLR	white-headed	GCA_965153775
Simmentale / 40989	CLR	white-headed	GCA_965153985
Simmentale / 40990	CLR	white-headed	GCA_965153815
Tarentaise / 40773	CLR	colored head	GCA_965154055
Tarentaise / 40774	CLR	colored head	GCA_965154025
Tarentaise / 40776	CLR	colored head	GCA_965153905
Tarentaise / 40777	CLR	colored head	GCA_965154015
Tarentaise / 40781	CLR	colored head	GCA_965153735
Vosgienne / 41185	CLR	colored head	GCA_965153725
Vosgienne / 41186	CLR	colored head	GCA_965154045
Vosgienne / 41187	CLR	colored head	GCA_965153875
Vosgienne / 41188	CLR	colored head	GCA_965154075
Yak-Montbéliarde / YM	HiFi	colored head / white-headed	PRJEB68296
